# Supplementary material for: Photo-stability study of a solution-processed small molecule solar cell system: correlation between molecular conformation and degradation
Source: Sci Technol Adv Mater. 2018 Feb 22;19(1):194–202. doi: 10.1080/14686996.2018.1433948 (PMC5827640; doi:10.1080/14686996.2018.1433948)
Supplement: suppl.zip [file TSTA_A_1433948_SM0165.zip]

Archive with 2 entries (2 files):
- BTR stability SI_HL_Final.DOCX
- suppl.pdf
